# Supplementary material for: Characterization of the Nano-Rod Arrays of Pyrite Thin Films Prepared by Aqueous Chemical Growth and a Subsequent Sulfurization
Source: Materials (Basel). 2022 Oct 6;15(19):6946. doi: 10.3390/ma15196946 (PMC9570830; doi:10.3390/ma15196946)
Supplement: Supplementary file 1 [file materials-15-06946-s001.zip]

Archive with 1 entries (1 files):
- materials-1925916-supplementary.pdf
